# Supplementary material for: Enhancing Cardiovascular Risk Prediction with a Simplified Carotid IMT Protocol: Evidence from the IMPROVE Study
Source: Biomedicines. 2025 Feb 26;13(3):584. doi: 10.3390/biomedicines13030584 (PMC11940431; doi:10.3390/biomedicines13030584)
Supplement: Supplementary file 1 [file biomedicines-13-00584-s001.zip]

Archive with 1 entries (1 files):
- biomedicines-3466293-supplementary.pdf
